# Supplementary material for: Trace Elements in Soils and Selected Agricultural Plants in the Tongling Mining Area of China
Source: Int J Environ Res Public Health. 2018 Jan 25;15(2):202. doi: 10.3390/ijerph15020202 (PMC5858271; doi:10.3390/ijerph15020202)
Supplement: Supplementary file 1 [file ijerph-15-00202-s001.zip]

Archive with 3 entries (3 files):
- Table S2.pdf
- Figure S1.pdf
- Table S1.pdf
